# Supplementary material for: Prevalence of disability in inflammatory bowel disease: a systematic review and meta-analysis
Source: Inflamm Bowel Dis. 2026 Mar 5;32(7):1256–67. doi: 10.1093/ibd/izag022 (PMC13337221; doi:10.1093/ibd/izag022)
Supplement: izag022_Supplementary_Data [file izag022_supplementary_data.zip]

Archive with 9 entries (9 files):
- Supplementary Table.docx
- Supplementary Figure 1.tiff
- Supplementary Figure 2.tiff
- Supplementary Figure 3.tiff
- Supplementary Figure 4.tiff
- Supplementary Figure 5.tiff
- Supplementary Figure 6.tiff
- Supplementary Figure 7.tiff
- Supplementary Figure 8.tiff
